# Supplementary material for: Spectroscopic Manifestations and Implications for Catalysis of Quasi‐d10 Configurations in Formal Gold(III) Complexes
Source: Angew Chem Int Ed Engl. 2022 Dec 12;62(3):e202215523. doi: 10.1002/anie.202215523 (PMC10107628; doi:10.1002/anie.202215523)
Supplement: Supplementary file 2 — Supporting Information [file ANIE-62-0-s001.cdxml]

<?xml version="1.0" encoding="UTF-8" ?>
<!DOCTYPE CDXML SYSTEM "http://www.cambridgesoft.com/xml/cdxml.dtd" >
<CDXML
 CreationProgram="ChemDraw 21.0.0.28"
 Name="Scheme1.cdxml"
 BoundingBox="250.71 50.83 539.99 422.58"
 WindowPosition="0 0"
 WindowSize="-2147483648 -2147483648"
 WindowIsZoomed="yes"
 FractionalWidths="yes"
 InterpretChemically="yes"
 ShowAtomQuery="yes"
 ShowAtomStereo="no"
 ShowAtomEnhancedStereo="yes"
 ShowAtomNumber="no"
 ShowResidueID="no"
 ShowBondQuery="yes"
 ShowBondRxn="yes"
 ShowBondStereo="no"
 ShowTerminalCarbonLabels="no"
 ShowNonTerminalCarbonLabels="no"
 HideImplicitHydrogens="no"
 Magnification="2000"
 LabelFont="3"
 LabelSize="10"
 LabelFace="1"
 CaptionFont="3"
 CaptionSize="10"
 CaptionFace="1"
 HashSpacing="3.43"
 MarginWidth="2.01"
 LineWidth="1.50"
 BoldWidth="3.29"
 BondLength="18.48"
 BondSpacing="12"
 ChainAngle="120"
 LabelJustification="Auto"
 CaptionJustification="Left"
 AminoAcidTermini="HOH"
 ShowSequenceTermini="yes"
 ShowSequenceBonds="yes"
 ShowSequenceUnlinkedBranches="no"
 ResidueWrapCount="40"
 ResidueBlockCount="10"
 ResidueZigZag="yes"
 NumberResidueBlocks="no"
 PrintMargins="36 36 36 36"
 MacPrintInfo="0003000002580258000000001A9E1298FF9CFF9C1B0212FC0367057A03E00002000002580258000000001A9E1298000100000064000000010001010100020001270F000100010000000000000000000000000002001901900000000000600000000000000000000100000000000000000000000000000000"
 ChemPropName=""
 ChemPropFormula="Chemical Formula: "
 ChemPropExactMass="Exact Mass: "
 ChemPropMolWt="Molecular Weight: "
 ChemPropMOverZ="m/z: "
 ChemPropAnalysis="Elemental Analysis: "
 ChemPropBoilingPt="Boiling Point: "
 ChemPropMeltingPt="Melting Point: "
 ChemPropCritTemp="Critical Temp: "
 ChemPropCritPres="Critical Pres: "
 ChemPropCritVol="Critical Vol: "
 ChemPropGibbs="Gibbs Energy: "
 ChemPropLogP="Log P: "
 ChemPropMR="MR: "
 ChemPropHenry="Henry&apos;s Law: "
 ChemPropEForm="Heat of Form: "
 ChemProptPSA="tPSA: "
 ChemPropCLogP="CLogP: "
 ChemPropCMR="CMR: "
 ChemPropLogS="LogS: "
 ChemPropPKa="pKa: "
 ChemPropID=""
 ChemPropFragmentLabel=""
 color="0"
 bgcolor="1"
 RxnAutonumberStart="1"
 RxnAutonumberConditions="no"
 RxnAutonumberStyle="Roman"
 RxnAutonumberFormat="(#)"
><colortable>
<color r="1" g="1" b="1"/>
<color r="0" g="0" b="0"/>
<color r="1" g="0" b="0"/>
<color r="1" g="1" b="0"/>
<color r="0" g="1" b="0"/>
<color r="0" g="1" b="1"/>
<color r="0" g="0" b="1"/>
<color r="1" g="0" b="1"/>
<color r="0" g="0.5020" b="0"/>
<color r="0.5020" g="0" b="0.2510"/>
<color r="0.9451" g="0.9255" b="0.0510"/>
</colortable><fonttable>
<font id="3" charset="iso-8859-1" name="Arial"/>
</fonttable><page
 id="22471"
 BoundingBox="0 0 1569.60 2309.04"
 HeaderPosition="36"
 FooterPosition="36"
 PrintTrimMarks="yes"
 HeightPages="3"
 WidthPages="3"
><fragment
 id="20813"
 BoundingBox="298.41 382.06 300.07 393.56"
 Z="424"
><n
 id="20814"
 p="299.24 388.46"
 Z="423"
 Warning="An atom in this label has an invalid valence."
 Element="53"
 NumHydrogens="0"
 NeedsClean="yes"
 AS="N"
><t
 p="298.41 391.56"
 BoundingBox="298.41 382.06 300.07 393.56"
 LabelJustification="Left"
 LabelLineHeight="auto"
 LineHeight="auto"
 LabelAlignment="Left"
><s font="3" size="8" color="0" face="65">I</s></t></n></fragment><fragment
 id="20815"
 BoundingBox="250.71 343.44 332.44 416.91"
 Z="425"
><n
 id="20816"
 p="292.41 372.63"
 Z="421"
 AS="N"
/><n
 id="20817"
 p="292.41 391.11"
 Z="426"
 Element="79"
 NumHydrogens="0"
 NeedsClean="yes"
 AS="N"
><t
 p="292.41 395.03"
 BoundingBox="285.74 386.69 299.07 395.13"
 LabelJustification="Center"
 Justification="Center"
 LabelAlignment="Center"
><s font="3" size="10" color="0" face="1">Au</s></t></n><n
 id="20818"
 p="292.41 412.89"
 Z="427"
 Element="17"
 NumHydrogens="0"
 NeedsClean="yes"
 AS="N"
><t
 p="288.80 416.81"
 BoundingBox="288.80 408.36 298.80 416.91"
 LabelJustification="Left"
 LabelAlignment="Left"
><s font="3" size="10" color="0" face="1">Cl</s></t></n><n
 id="20819"
 p="307.36 361.77"
 Z="428"
 Element="7"
 NumHydrogens="0"
 NeedsClean="yes"
 AS="N"
><t
 p="303.75 365.69"
 BoundingBox="303.75 357.35 310.97 365.69"
 LabelJustification="Left"
><s font="3" size="10" color="0" face="1">N</s></t></n><n
 id="20820"
 p="301.65 344.19"
 Z="429"
 AS="N"
/><n
 id="20821"
 p="283.17 344.19"
 Z="430"
 AS="N"
/><n
 id="20822"
 p="277.46 361.77"
 Z="431"
 Element="7"
 NumHydrogens="0"
 NeedsClean="yes"
 AS="N"
><t
 p="273.85 365.69"
 BoundingBox="273.85 357.35 281.07 365.69"
 LabelJustification="Left"
 LabelAlignment="Right"
><s font="3" size="10" color="0" face="1">N</s></t></n><n
 id="21446"
 p="259.88 367.48"
 Z="469"
 Warning="An atom in this label has an invalid valence."
 Element="18"
 NumHydrogens="0"
 NeedsClean="yes"
 AS="N"
><t
 p="261.83 371.40"
 BoundingBox="250.71 363.06 261.83 371.40"
 LabelJustification="Right"
 Justification="Right"
 LabelAlignment="Right"
><s font="3" size="10" color="0" face="1">Ar</s></t></n><n
 id="21448"
 p="324.94 367.48"
 Z="471"
 Warning="An atom in this label has an invalid valence."
 Element="18"
 NumHydrogens="0"
 NeedsClean="yes"
 AS="N"
><t
 p="321.33 371.40"
 BoundingBox="321.33 363.06 332.44 371.40"
 LabelJustification="Left"
 LabelAlignment="Left"
><s font="3" size="10" color="0" face="1">Ar</s></t></n><b
 id="20871"
 Z="419"
 B="20817"
 E="20818"
 BS="N"
/><b
 id="20872"
 Z="420"
 B="20817"
 E="20816"
 BS="N"
/><b
 id="20873"
 Z="432"
 B="20816"
 E="20819"
 BS="N"
/><b
 id="20874"
 Z="433"
 B="20819"
 E="20820"
 BS="N"
/><b
 id="20875"
 Z="434"
 B="20820"
 E="20821"
 Order="2"
 BS="N"
 BondCircularOrdering="20874 0 0 20876"
/><b
 id="20876"
 Z="435"
 B="20821"
 E="20822"
 BS="N"
/><b
 id="20877"
 Z="436"
 B="20822"
 E="20816"
 BS="N"
/><b
 id="21447"
 Z="470"
 B="20822"
 E="21446"
 BS="N"
/><b
 id="21449"
 Z="472"
 B="20819"
 E="21448"
 BS="N"
/><curve
 id="22461"
 Z="720"
 ArrowheadType="Solid"
 CurvePoints="284.58 363.22 284.58 363.22 284.58 363.22 291.58 369.72 300.48 363.58 309.39 357.44"
/></fragment><fragment
 id="20896"
 BoundingBox="292.34 290.61 297.34 302.11"
 Z="443"
><n
 id="20897"
 p="296.51 297.01"
 Z="442"
 Warning="An atom in this label has an invalid valence."
 Element="53"
 NumHydrogens="0"
 NeedsClean="yes"
 AS="N"
><t
 p="292.34 300.11"
 BoundingBox="292.34 290.61 297.34 302.11"
 LabelJustification="Left"
 LabelLineHeight="auto"
 LineHeight="auto"
 LabelAlignment="Left"
><s font="3" size="8" color="0" face="65">III</s></t></n></fragment><fragment
 id="20898"
 BoundingBox="254.64 271.67 319.28 326.67"
 Z="444"
><n
 id="20899"
 p="312.89 299.32"
 Z="445"
 Element="17"
 NumHydrogens="0"
 NeedsClean="yes"
 AS="N"
><t
 p="309.28 303.24"
 BoundingBox="309.28 294.79 319.28 303.34"
 LabelJustification="Left"
 LabelAlignment="Left"
><s font="3" size="10" color="0" face="1">Cl</s></t></n><n
 id="20900"
 p="287.86 299.36"
 Z="446"
 Element="79"
 NumHydrogens="0"
 NeedsClean="yes"
 AS="N"
><t
 p="287.86 303.28"
 BoundingBox="281.19 294.94 294.52 303.38"
 LabelJustification="Center"
 Justification="Center"
 LabelAlignment="Center"
><s font="3" size="10" color="0" face="97">Au</s></t></n><n
 id="20901"
 p="263.25 299.40"
 Z="447"
 Element="17"
 NumHydrogens="0"
 NeedsClean="yes"
 AS="N"
><t
 p="264.64 303.32"
 BoundingBox="254.64 294.87 264.64 303.42"
 LabelJustification="Right"
 Justification="Right"
 LabelAlignment="Right"
><s font="3" size="10" color="0" face="1">Cl</s></t></n><n
 id="20902"
 p="287.90 322.65"
 Z="448"
 Element="17"
 NumHydrogens="0"
 NeedsClean="yes"
 AS="N"
><t
 p="284.29 326.57"
 BoundingBox="284.29 318.12 294.29 326.67"
 LabelJustification="Left"
 LabelAlignment="Left"
><s font="3" size="10" color="0" face="1">Cl</s></t></n><n
 id="20903"
 p="287.82 276.20"
 Z="449"
 Element="17"
 NumHydrogens="0"
 NeedsClean="yes"
 AS="N"
><t
 p="284.21 280.12"
 BoundingBox="284.21 271.67 294.21 280.22"
 LabelJustification="Left"
 LabelAlignment="Left"
><s font="3" size="10" color="0" face="1">Cl</s></t></n><b
 id="20904"
 Z="437"
 B="20899"
 E="20900"
 BS="N"
/><b
 id="20905"
 Z="438"
 B="20900"
 E="20901"
 BS="N"
/><b
 id="20906"
 Z="439"
 B="20900"
 E="20902"
 BS="N"
/><b
 id="20907"
 Z="440"
 B="20900"
 E="20903"
 BS="N"
/></fragment><fragment
 id="21007"
 BoundingBox="386.44 384.08 388.10 395.58"
 Z="457"
><n
 id="21008"
 p="387.27 390.48"
 Z="456"
 Warning="An atom in this label has an invalid valence."
 Element="53"
 NumHydrogens="0"
 NeedsClean="yes"
 AS="N"
><t
 p="386.44 393.58"
 BoundingBox="386.44 384.08 388.10 395.58"
 LabelJustification="Left"
 LabelLineHeight="auto"
 LineHeight="auto"
 LabelAlignment="Left"
><s font="3" size="8" color="0" face="65">I</s></t></n></fragment><fragment
 id="21009"
 BoundingBox="350.39 341.20 409.83 418.41"
 Z="458"
><n
 id="21010"
 p="379.69 368.33"
 Z="459"
 Warning="An atom in this label has an invalid valence."
 Element="15"
 NumHydrogens="0"
 NeedsClean="yes"
 AS="N"
><t
 p="376.35 372.25"
 BoundingBox="376.35 363.91 383.02 372.25"
 LabelJustification="Left"
 LabelAlignment="Right"
><s font="3" size="10" color="0" face="1">P</s></t></n><n
 id="21011"
 p="379.69 391.28"
 Z="460"
 Element="79"
 NumHydrogens="0"
 NeedsClean="yes"
 AS="N"
><t
 p="379.69 395.20"
 BoundingBox="373.02 386.86 386.35 395.30"
 LabelJustification="Center"
 Justification="Center"
 LabelAlignment="Center"
><s font="3" size="10" color="0" face="97">Au</s></t></n><n
 id="21012"
 p="379.69 414.39"
 Z="461"
 Element="17"
 NumHydrogens="0"
 NeedsClean="yes"
 AS="N"
><t
 p="376.08 418.31"
 BoundingBox="376.08 409.86 386.08 418.41"
 LabelJustification="Left"
 LabelAlignment="Left"
><s font="3" size="10" color="0" face="1">Cl</s></t></n><n
 id="21013"
 p="400.39 356.38"
 Z="462"
 NodeType="Nickname"
 NeedsClean="yes"
 AS="N"
><fragment
 id="22472"
><n
 id="21015"
 p="400.39 356.38"
 Z="364"
/><n
 id="21016"
 p="416.36 365.60"
 Z="365"
/><n
 id="21017"
 p="432.34 356.38"
 Z="366"
/><n
 id="21018"
 p="432.34 337.93"
 Z="367"
/><n
 id="21019"
 p="416.36 328.71"
 Z="368"
/><n
 id="21020"
 p="400.39 337.93"
 Z="369"
/><n
 id="21021"
 p="384.41 365.60"
 Z="370"
 NodeType="ExternalConnectionPoint"
 ExternalConnectionNum="1"
/><b
 id="21022"
 Z="371"
 B="21019"
 E="21020"
 Order="2"
 BondCircularOrdering="21023 0 0 21027"
/><b
 id="21023"
 Z="372"
 B="21018"
 E="21019"
/><b
 id="21024"
 Z="373"
 B="21017"
 E="21018"
 Order="2"
 BondCircularOrdering="21025 0 0 21023"
/><b
 id="21025"
 Z="374"
 B="21016"
 E="21017"
/><b
 id="21026"
 Z="375"
 B="21015"
 E="21016"
 Order="2"
 BondCircularOrdering="21027 21028 0 21025"
/><b
 id="21027"
 Z="376"
 B="21015"
 E="21020"
/><b
 id="21028"
 Z="377"
 B="21021"
 E="21015"
/></fragment><t
 p="397.05 360.30"
 BoundingBox="397.05 351.96 409.83 360.30"
 LabelJustification="Left"
 LabelAlignment="Left"
><s font="3" size="10" color="0" face="1">Ph</s></t></n><n
 id="21029"
 p="379.69 345.62"
 Z="464"
 NodeType="Nickname"
 NeedsClean="yes"
 AS="N"
><fragment
 id="22473"
><n
 id="21031"
 p="379.69 345.62"
 Z="378"
/><n
 id="21032"
 p="395.66 336.40"
 Z="379"
/><n
 id="21033"
 p="395.66 317.95"
 Z="380"
/><n
 id="21034"
 p="379.69 308.73"
 Z="381"
/><n
 id="21035"
 p="363.71 317.95"
 Z="382"
/><n
 id="21036"
 p="363.71 336.40"
 Z="383"
/><n
 id="21037"
 p="379.69 364.07"
 Z="384"
 NodeType="ExternalConnectionPoint"
 ExternalConnectionNum="1"
/><b
 id="21038"
 Z="385"
 B="21035"
 E="21036"
 Order="2"
 BondCircularOrdering="21039 0 0 21043"
/><b
 id="21039"
 Z="386"
 B="21034"
 E="21035"
/><b
 id="21040"
 Z="387"
 B="21033"
 E="21034"
 Order="2"
 BondCircularOrdering="21041 0 0 21039"
/><b
 id="21041"
 Z="388"
 B="21032"
 E="21033"
/><b
 id="21042"
 Z="389"
 B="21031"
 E="21032"
 Order="2"
 BondCircularOrdering="21043 21044 0 21041"
/><b
 id="21043"
 Z="390"
 B="21031"
 E="21036"
/><b
 id="21044"
 Z="391"
 B="21037"
 E="21031"
 Display="WedgeBegin"
/></fragment><t
 p="376.35 349.54"
 BoundingBox="376.35 341.20 389.13 349.54"
 LabelJustification="Left"
 LabelAlignment="Left"
><s font="3" size="10" color="0" face="1">Ph</s></t></n><n
 id="21045"
 p="360.11 357.03"
 Z="466"
 NodeType="Nickname"
 NeedsClean="yes"
 AS="N"
><fragment
 id="22474"
><n
 id="21047"
 p="360.11 357.03"
 Z="392"
/><n
 id="21048"
 p="360.11 338.58"
 Z="393"
/><n
 id="21049"
 p="344.13 329.36"
 Z="394"
/><n
 id="21050"
 p="328.16 338.58"
 Z="395"
/><n
 id="21051"
 p="328.16 357.03"
 Z="396"
/><n
 id="21052"
 p="344.13 366.25"
 Z="397"
/><n
 id="21053"
 p="376.08 366.25"
 Z="398"
 NodeType="ExternalConnectionPoint"
 ExternalConnectionNum="1"
/><b
 id="21054"
 Z="399"
 B="21051"
 E="21052"
 Order="2"
 BondCircularOrdering="21055 0 0 21059"
/><b
 id="21055"
 Z="400"
 B="21050"
 E="21051"
/><b
 id="21056"
 Z="401"
 B="21049"
 E="21050"
 Order="2"
 BondCircularOrdering="21057 0 0 21055"
/><b
 id="21057"
 Z="402"
 B="21048"
 E="21049"
/><b
 id="21058"
 Z="403"
 B="21047"
 E="21048"
 Order="2"
 BondCircularOrdering="21059 21060 0 21057"
/><b
 id="21059"
 Z="404"
 B="21047"
 E="21052"
/><b
 id="21060"
 Z="405"
 B="21053"
 E="21047"
 Display="WedgedHashBegin"
/></fragment><t
 p="363.16 360.95"
 BoundingBox="350.39 352.61 363.16 360.95"
 LabelJustification="Right"
 Justification="Right"
 LabelAlignment="Right"
><s font="3" size="10" color="0" face="1">Ph</s></t></n><b
 id="21061"
 Z="453"
 B="21010"
 E="21011"
 BS="N"
/><b
 id="21062"
 Z="454"
 B="21011"
 E="21012"
 BS="N"
/><b
 id="21063"
 Z="463"
 B="21010"
 E="21013"
 BS="N"
/><b
 id="21064"
 Z="465"
 B="21010"
 E="21029"
 Display="WedgeBegin"
 BS="N"
/><b
 id="21065"
 Z="467"
 B="21010"
 E="21045"
 Display="WedgedHashBegin"
 BS="N"
/></fragment><fragment
 id="21366"
 BoundingBox="321.78 266.01 331.44 275.67"
 Z="468"
><graphic
 id="21090"
 BoundingBox="326.61 270.84 326.61 278.34"
 Z="452"
 Warning="Chemical symbol is not associated with an atom."
 GraphicType="Symbol"
 SymbolType="CircleMinus"
/></fragment><fragment
 id="21472"
 BoundingBox="387.34 290.61 392.34 302.11"
 Z="484"
><n
 id="21473"
 p="391.51 297.01"
 Z="483"
 Warning="An atom in this label has an invalid valence."
 Element="53"
 NumHydrogens="0"
 NeedsClean="yes"
 AS="N"
><t
 p="387.34 300.11"
 BoundingBox="387.34 290.61 392.34 302.11"
 LabelJustification="Left"
 LabelLineHeight="auto"
 LineHeight="auto"
 LabelAlignment="Left"
><s font="3" size="8" color="0" face="65">III</s></t></n></fragment><fragment
 id="21474"
 BoundingBox="349.08 271.78 415.39 326.57"
 Z="485"
><n
 id="21475"
 p="407.89 299.32"
 Z="486"
 Element="35"
 NumHydrogens="0"
 NeedsClean="yes"
 AS="N"
><t
 p="404.28 303.24"
 BoundingBox="404.28 294.90 415.39 303.24"
 LabelJustification="Left"
 LabelAlignment="Left"
><s font="3" size="10" color="0" face="1">Br</s></t></n><n
 id="21476"
 p="382.86 299.36"
 Z="487"
 Element="79"
 NumHydrogens="0"
 NeedsClean="yes"
 AS="N"
><t
 p="382.86 303.28"
 BoundingBox="376.19 294.94 389.52 303.38"
 LabelJustification="Center"
 Justification="Center"
 LabelAlignment="Center"
><s font="3" size="10" color="0" face="97">Au</s></t></n><n
 id="21477"
 p="358.25 299.40"
 Z="488"
 Element="35"
 NumHydrogens="0"
 NeedsClean="yes"
 AS="N"
><t
 p="360.20 303.32"
 BoundingBox="349.08 294.98 360.20 303.32"
 LabelJustification="Right"
 Justification="Right"
 LabelAlignment="Right"
><s font="3" size="10" color="0" face="1">Br</s></t></n><n
 id="21478"
 p="382.90 322.65"
 Z="489"
 Element="35"
 NumHydrogens="0"
 NeedsClean="yes"
 AS="N"
><t
 p="379.29 326.57"
 BoundingBox="379.29 318.23 390.40 326.57"
 LabelJustification="Left"
 LabelAlignment="Left"
><s font="3" size="10" color="0" face="1">Br</s></t></n><n
 id="21479"
 p="382.82 276.20"
 Z="490"
 Element="35"
 NumHydrogens="0"
 NeedsClean="yes"
 AS="N"
><t
 p="379.21 280.12"
 BoundingBox="379.21 271.78 390.32 280.12"
 LabelJustification="Left"
 LabelAlignment="Left"
><s font="3" size="10" color="0" face="1">Br</s></t></n><b
 id="21480"
 Z="478"
 B="21475"
 E="21476"
 BS="N"
/><b
 id="21481"
 Z="479"
 B="21476"
 E="21477"
 BS="N"
/><b
 id="21482"
 Z="480"
 B="21476"
 E="21478"
 BS="N"
/><b
 id="21483"
 Z="481"
 B="21476"
 E="21479"
 BS="N"
/></fragment><fragment
 id="21519"
 BoundingBox="443.62 322.16 454.73 344.32"
 Z="509"
><n
 id="21520"
 p="447.23 340.40"
 Z="510"
 Warning="An atom in this label has an invalid valence."
 Element="18"
 NumHydrogens="0"
 NeedsClean="yes"
 AS="N"
><t
 p="443.62 344.32"
 BoundingBox="443.62 335.98 454.73 344.32"
 LabelJustification="Left"
 LabelAlignment="Left"
><s font="3" size="10" color="0" face="1">Ar</s></t></n><n
 id="22197"
 p="447.23 322.16"
 Z="646"
 Warning="This atom is very close to another atom or bond."
 AS="N"
/><b
 id="22198"
 Z="647"
 B="21520"
 E="22197"
 BS="N"
 CrossingBonds="22204"
/></fragment><fragment
 id="21524"
 BoundingBox="476.17 305.04 532.05 346.57"
 Z="514"
><n
 id="22199"
 p="504.11 305.04"
 Z="410"
 Warning="This atom is very close to another atom or bond."
 AS="N"
/><n
 id="21529"
 p="504.11 323.52"
 Z="411"
 AS="N"
/><n
 id="21498"
 p="485.88 323.07"
 Z="497"
 AS="N"
/><n
 id="21499"
 p="476.55 328.46"
 Z="499"
 AS="N"
/><n
 id="21500"
 p="485.88 313.72"
 Z="501"
 AS="N"
/><n
 id="21503"
 p="522.34 323.07"
 Z="503"
 AS="N"
/><n
 id="21504"
 p="531.67 328.46"
 Z="505"
 AS="N"
/><n
 id="21505"
 p="522.34 313.72"
 Z="507"
 AS="N"
/><n
 id="21525"
 p="494.51 329.06"
 Z="512"
 AS="N"
/><n
 id="21526"
 p="494.51 340.15"
 Z="513"
 AS="N"
/><n
 id="21527"
 p="504.11 345.70"
 Z="515"
 AS="N"
/><n
 id="21528"
 p="513.71 340.15"
 Z="516"
 AS="N"
/><n
 id="21530"
 p="513.71 329.06"
 Z="523"
 AS="N"
/><b
 id="22200"
 Z="409"
 B="21529"
 E="22199"
 BS="N"
 CrossingBonds="22210"
/><b
 id="21512"
 Z="498"
 B="21525"
 E="21498"
 BS="N"
/><b
 id="21513"
 Z="500"
 B="21498"
 E="21499"
 BS="N"
/><b
 id="21514"
 Z="502"
 B="21498"
 E="21500"
 BS="N"
/><b
 id="21516"
 Z="504"
 B="21530"
 E="21503"
 BS="N"
/><b
 id="21517"
 Z="506"
 B="21503"
 E="21504"
 BS="N"
/><b
 id="21518"
 Z="508"
 B="21503"
 E="21505"
 BS="N"
/><b
 id="21531"
 Z="517"
 B="21525"
 E="21526"
 Order="2"
 BS="N"
 BondCircularOrdering="21536 21512 0 21532"
/><b
 id="21532"
 Z="518"
 B="21526"
 E="21527"
 BS="N"
/><b
 id="21533"
 Z="519"
 B="21527"
 E="21528"
 Order="2"
 BS="N"
 BondCircularOrdering="21532 0 0 21534"
/><b
 id="21534"
 Z="520"
 B="21528"
 E="21530"
 BS="N"
/><b
 id="21535"
 Z="521"
 B="21530"
 E="21529"
 Order="2"
 BS="N"
 BondCircularOrdering="21534 21516 22200 21536"
/><b
 id="21536"
 Z="522"
 B="21529"
 E="21525"
 BS="N"
/></fragment><fragment
 id="21971"
 BoundingBox="257.98 50.83 381.97 142.08"
 Z="535"
><n
 id="21972"
 p="346.45 109.01"
 Z="531"
 AS="N"
/><n
 id="21973"
 p="319.98 115.13"
 Z="536"
 Element="79"
 NumHydrogens="0"
 NeedsClean="yes"
 AS="N"
 LabelDisplay="Center"
><t
 p="319.98 119.06"
 BoundingBox="313.31 110.72 326.64 119.16"
 LabelJustification="Center"
 Justification="Center"
 LabelAlignment="Center"
><s font="3" size="10" color="0" face="1">Au</s></t></n><n
 id="21974"
 p="319.98 88.65"
 Z="537"
 Warning="An atom in this label has an invalid valence."
 Element="7"
 NumHydrogens="0"
 NeedsClean="yes"
 AS="N"
><t
 p="316.37 92.58"
 BoundingBox="316.37 84.24 323.59 92.58"
 LabelJustification="Left"
><s font="3" size="10" color="0" face="1">N</s></t></n><n
 id="21975"
 p="319.98 138.05"
 Z="538"
 Element="17"
 NumHydrogens="0"
 NeedsClean="yes"
 AS="N"
><t
 p="316.37 141.98"
 BoundingBox="316.37 133.52 326.37 142.08"
 LabelJustification="Left"
 LabelAlignment="Left"
><s font="3" size="10" color="0" face="1">Cl</s></t></n><n
 id="21976"
 p="335.98 79.41"
 Z="539"
 AS="N"
/><n
 id="21977"
 p="335.98 60.93"
 Z="540"
 AS="N"
/><n
 id="21978"
 p="319.98 51.69"
 Z="541"
 AS="N"
/><n
 id="21979"
 p="303.97 60.93"
 Z="542"
 AS="N"
/><n
 id="21980"
 p="349.62 90.80"
 Z="551"
 AS="N"
/><n
 id="21981"
 p="360.64 120.86"
 Z="553"
 AS="N"
/><n
 id="21982"
 p="377.99 114.49"
 Z="554"
 AS="N"
/><n
 id="21983"
 p="381.16 96.29"
 Z="555"
 AS="N"
/><n
 id="21984"
 p="366.97 84.44"
 Z="556"
 AS="N"
/><n
 id="21985"
 p="293.50 109.01"
 Z="563"
 AS="N"
/><n
 id="21986"
 p="303.97 79.41"
 Z="564"
 AS="N"
/><n
 id="21987"
 p="290.33 90.80"
 Z="565"
 AS="N"
/><n
 id="21988"
 p="279.31 120.86"
 Z="567"
 AS="N"
/><n
 id="21989"
 p="261.96 114.49"
 Z="568"
 AS="N"
/><n
 id="21990"
 p="258.79 96.29"
 Z="569"
 AS="N"
/><n
 id="21991"
 p="272.98 84.44"
 Z="570"
 AS="N"
/><b
 id="21992"
 Z="530"
 B="21973"
 E="21972"
 BS="N"
/><b
 id="21993"
 Z="532"
 B="21973"
 E="21974"
 BS="N"
/><b
 id="21994"
 Z="533"
 B="21973"
 E="21975"
 BS="N"
/><b
 id="21995"
 Z="543"
 B="21974"
 E="21976"
 Order="2"
 BS="N"
 BondCircularOrdering="22000 21993 22001 21996"
/><b
 id="21996"
 Z="544"
 B="21976"
 E="21977"
 BS="N"
/><b
 id="21997"
 Z="545"
 B="21977"
 E="21978"
 Order="2"
 BS="N"
 BondCircularOrdering="21996 0 0 21998"
/><b
 id="21998"
 Z="546"
 B="21978"
 E="21979"
 BS="N"
/><b
 id="21999"
 Z="547"
 B="21979"
 E="21986"
 Order="2"
 BS="N"
 BondCircularOrdering="21998 0 22008 22000"
/><b
 id="22000"
 Z="548"
 B="21986"
 E="21974"
 BS="N"
/><b
 id="22001"
 Z="552"
 B="21976"
 E="21980"
 BS="N"
/><b
 id="22002"
 Z="557"
 B="21980"
 E="21972"
 Order="2"
 BS="N"
 BondCircularOrdering="22007 22001 21992 22003"
/><b
 id="22003"
 Z="558"
 B="21972"
 E="21981"
 BS="N"
/><b
 id="22004"
 Z="559"
 B="21981"
 E="21982"
 Order="2"
 BS="N"
 BondCircularOrdering="22003 0 0 22005"
/><b
 id="22005"
 Z="560"
 B="21982"
 E="21983"
 BS="N"
/><b
 id="22006"
 Z="561"
 B="21983"
 E="21984"
 Order="2"
 BS="N"
 BondCircularOrdering="22005 0 0 22007"
/><b
 id="22007"
 Z="562"
 B="21984"
 E="21980"
 BS="N"
/><b
 id="22008"
 Z="566"
 B="21986"
 E="21987"
 BS="N"
/><b
 id="22009"
 Z="571"
 B="21987"
 E="21985"
 Order="2"
 BS="N"
 BondCircularOrdering="22008 22014 22010 22015"
/><b
 id="22010"
 Z="572"
 B="21985"
 E="21988"
 BS="N"
/><b
 id="22011"
 Z="573"
 B="21988"
 E="21989"
 Order="2"
 BS="N"
 BondCircularOrdering="0 22010 22012 0"
/><b
 id="22012"
 Z="574"
 B="21989"
 E="21990"
 BS="N"
/><b
 id="22013"
 Z="575"
 B="21990"
 E="21991"
 Order="2"
 BS="N"
 BondCircularOrdering="0 22012 22014 0"
/><b
 id="22014"
 Z="576"
 B="21991"
 E="21987"
 BS="N"
/><b
 id="22015"
 Z="577"
 B="21985"
 E="21973"
 BS="N"
/></fragment><fragment
 id="22016"
 BoundingBox="324.84 106.10 329.84 117.60"
 Z="550"
><n
 id="22017"
 p="329.01 112.50"
 Z="549"
 Warning="An atom in this label has an invalid valence."
 Element="53"
 NumHydrogens="0"
 NeedsClean="yes"
 AS="N"
><t
 p="324.84 115.60"
 BoundingBox="324.84 106.10 329.84 117.60"
 LabelJustification="Left"
 LabelLineHeight="auto"
 LineHeight="auto"
 LabelAlignment="Left"
><s font="3" size="8" color="0" face="65">III</s></t></n></fragment><fragment
 id="22078"
 BoundingBox="257.98 157.54 381.97 248.79"
 Z="583"
><n
 id="22079"
 p="346.45 215.72"
 Z="579"
 Warning="An atom in this label has an invalid valence."
 Element="7"
 NumHydrogens="0"
 NeedsClean="yes"
 AS="N"
><t
 p="342.84 219.64"
 BoundingBox="342.84 211.30 350.07 219.64"
 LabelJustification="Left"
><s font="3" size="10" color="0" face="1">N</s></t></n><n
 id="22080"
 p="319.98 221.84"
 Z="584"
 Element="79"
 NumHydrogens="0"
 NeedsClean="yes"
 AS="N"
 LabelDisplay="Center"
><t
 p="319.98 225.77"
 BoundingBox="313.31 217.42 326.64 225.87"
 LabelJustification="Center"
 Justification="Center"
 LabelAlignment="Center"
><s font="3" size="10" color="0" face="1">Au</s></t></n><n
 id="22081"
 p="319.98 195.36"
 Z="585"
 Warning="An atom in this label has an invalid valence."
 Element="7"
 NumHydrogens="0"
 NeedsClean="yes"
 AS="N"
><t
 p="316.37 199.29"
 BoundingBox="316.37 190.94 323.59 199.29"
 LabelJustification="Left"
><s font="3" size="10" color="0" face="1">N</s></t></n><n
 id="22082"
 p="319.98 244.76"
 Z="586"
 Element="17"
 NumHydrogens="0"
 NeedsClean="yes"
 AS="N"
><t
 p="316.37 248.69"
 BoundingBox="316.37 240.23 326.37 248.79"
 LabelJustification="Left"
 LabelAlignment="Left"
><s font="3" size="10" color="0" face="1">Cl</s></t></n><n
 id="22083"
 p="335.98 186.12"
 Z="587"
 AS="N"
/><n
 id="22084"
 p="335.98 167.64"
 Z="588"
 AS="N"
/><n
 id="22085"
 p="319.98 158.40"
 Z="589"
 AS="N"
/><n
 id="22086"
 p="303.97 167.64"
 Z="590"
 AS="N"
/><n
 id="22087"
 p="349.62 197.51"
 Z="599"
 AS="N"
/><n
 id="22088"
 p="360.64 227.56"
 Z="601"
 AS="N"
/><n
 id="22089"
 p="377.99 221.20"
 Z="602"
 AS="N"
/><n
 id="22090"
 p="381.16 203"
 Z="603"
 AS="N"
/><n
 id="22091"
 p="366.97 191.15"
 Z="604"
 AS="N"
/><n
 id="22092"
 p="293.50 215.72"
 Z="611"
 Warning="An atom in this label has an invalid valence."
 Element="7"
 NumHydrogens="0"
 NeedsClean="yes"
 AS="N"
><t
 p="289.88 219.64"
 BoundingBox="289.88 211.30 297.11 219.64"
 LabelJustification="Left"
><s font="3" size="10" color="0" face="1">N</s></t></n><n
 id="22093"
 p="303.97 186.12"
 Z="612"
 AS="N"
/><n
 id="22094"
 p="290.33 197.51"
 Z="613"
 AS="N"
/><n
 id="22095"
 p="279.31 227.56"
 Z="615"
 AS="N"
/><n
 id="22096"
 p="261.96 221.20"
 Z="616"
 AS="N"
/><n
 id="22097"
 p="258.79 203"
 Z="617"
 AS="N"
/><n
 id="22098"
 p="272.98 191.15"
 Z="618"
 AS="N"
/><b
 id="22099"
 Z="578"
 B="22080"
 E="22079"
 BS="N"
/><b
 id="22100"
 Z="580"
 B="22080"
 E="22081"
 BS="N"
/><b
 id="22101"
 Z="581"
 B="22080"
 E="22082"
 BS="N"
/><b
 id="22102"
 Z="591"
 B="22081"
 E="22083"
 Order="2"
 BS="N"
 BondCircularOrdering="22107 22100 22108 22103"
/><b
 id="22103"
 Z="592"
 B="22083"
 E="22084"
 BS="N"
/><b
 id="22104"
 Z="593"
 B="22084"
 E="22085"
 Order="2"
 BS="N"
 BondCircularOrdering="22103 0 0 22105"
/><b
 id="22105"
 Z="594"
 B="22085"
 E="22086"
 BS="N"
/><b
 id="22106"
 Z="595"
 B="22086"
 E="22093"
 Order="2"
 BS="N"
 BondCircularOrdering="22105 0 22115 22107"
/><b
 id="22107"
 Z="596"
 B="22093"
 E="22081"
 BS="N"
/><b
 id="22108"
 Z="600"
 B="22083"
 E="22087"
 BS="N"
/><b
 id="22109"
 Z="605"
 B="22087"
 E="22079"
 Order="2"
 BS="N"
 BondCircularOrdering="22114 22108 22099 22110"
/><b
 id="22110"
 Z="606"
 B="22079"
 E="22088"
 BS="N"
/><b
 id="22111"
 Z="607"
 B="22088"
 E="22089"
 Order="2"
 BS="N"
 BondCircularOrdering="22110 0 0 22112"
/><b
 id="22112"
 Z="608"
 B="22089"
 E="22090"
 BS="N"
/><b
 id="22113"
 Z="609"
 B="22090"
 E="22091"
 Order="2"
 BS="N"
 BondCircularOrdering="22112 0 0 22114"
/><b
 id="22114"
 Z="610"
 B="22091"
 E="22087"
 BS="N"
/><b
 id="22115"
 Z="614"
 B="22093"
 E="22094"
 BS="N"
/><b
 id="22116"
 Z="619"
 B="22094"
 E="22092"
 Order="2"
 BS="N"
 BondCircularOrdering="22115 22121 22117 22122"
/><b
 id="22117"
 Z="620"
 B="22092"
 E="22095"
 BS="N"
/><b
 id="22118"
 Z="621"
 B="22095"
 E="22096"
 Order="2"
 BS="N"
 BondCircularOrdering="0 22117 22119 0"
/><b
 id="22119"
 Z="622"
 B="22096"
 E="22097"
 BS="N"
/><b
 id="22120"
 Z="623"
 B="22097"
 E="22098"
 Order="2"
 BS="N"
 BondCircularOrdering="0 22119 22121 0"
/><b
 id="22121"
 Z="624"
 B="22098"
 E="22094"
 BS="N"
/><b
 id="22122"
 Z="625"
 B="22092"
 E="22080"
 BS="N"
/></fragment><fragment
 id="22123"
 BoundingBox="324.84 212.81 329.84 224.31"
 Z="598"
><n
 id="22124"
 p="329.01 219.21"
 Z="597"
 Warning="An atom in this label has an invalid valence."
 Element="53"
 NumHydrogens="0"
 NeedsClean="yes"
 AS="N"
><t
 p="324.84 222.31"
 BoundingBox="324.84 212.81 329.84 224.31"
 LabelJustification="Left"
 LabelLineHeight="auto"
 LineHeight="auto"
 LabelAlignment="Left"
><s font="3" size="8" color="0" face="65">III</s></t></n></fragment><fragment
 id="22153"
 BoundingBox="441.87 56.04 539.99 141.71"
 Z="626"
><n
 id="22154"
 p="516.35 112.64"
 Z="627"
 Element="7"
 NumHydrogens="0"
 NeedsClean="yes"
 AS="N"
><t
 p="512.74 116.56"
 BoundingBox="512.74 108.22 519.97 116.56"
 LabelJustification="Left"
 LabelAlignment="Left"
><s font="3" size="10" color="0" face="1">N</s></t></n><n
 id="22156"
 p="490.82 93.80"
 Z="628"
 Warning="An atom in this label has an invalid valence."
 Element="7"
 NumHydrogens="0"
 NeedsClean="yes"
 AS="N"
><t
 p="487.21 97.72"
 BoundingBox="487.21 89.38 494.44 97.72"
 LabelJustification="Left"
><s font="3" size="10" color="0" face="1">N</s></t></n><n
 id="22158"
 p="506.90 84.75"
 Z="629"
 AS="N"
/><n
 id="22159"
 p="507.10 66.31"
 Z="630"
 AS="N"
/><n
 id="22160"
 p="491.22 56.91"
 Z="631"
 AS="N"
/><n
 id="22161"
 p="475.15 65.96"
 Z="632"
 AS="N"
/><n
 id="22162"
 p="526.08 127.73"
 Z="639"
 Warning="An atom in this label has an invalid valence."
 Element="18"
 NumHydrogens="0"
 NeedsClean="yes"
 AS="N"
><t
 p="522.47 131.65"
 BoundingBox="522.47 123.31 533.59 131.65"
 LabelJustification="Left"
 LabelAlignment="Left"
><s font="3" size="10" color="0" face="1">Ar</s></t></n><n
 id="22188"
 p="520.36 95.79"
 Z="641"
 AS="N"
/><n
 id="22193"
 p="536.10 91.29"
 Z="644"
 Element="8"
 NumHydrogens="0"
 NeedsClean="yes"
 AS="N"
><t
 p="532.21 95.22"
 BoundingBox="532.21 86.76 539.99 95.32"
 LabelJustification="Left"
><s font="3" size="10" color="0" face="1">O</s></t></n><n
 id="22323"
 p="465.50 112.30"
 Z="704"
 Element="7"
 NumHydrogens="0"
 NeedsClean="yes"
 AS="N"
><t
 p="461.89 116.22"
 BoundingBox="461.89 107.88 469.12 116.22"
 LabelJustification="Left"
 LabelAlignment="Right"
><s font="3" size="10" color="0" face="1">N</s></t></n><n
 id="22324"
 p="474.95 84.41"
 Z="705"
 AS="N"
/><n
 id="22325"
 p="455.77 127.39"
 Z="706"
 Warning="An atom in this label has an invalid valence."
 Element="18"
 NumHydrogens="0"
 NeedsClean="yes"
 AS="N"
><t
 p="457.72 131.31"
 BoundingBox="446.61 122.97 457.72 131.31"
 LabelJustification="Right"
 Justification="Right"
 LabelAlignment="Right"
><s font="3" size="10" color="0" face="1">Ar</s></t></n><n
 id="22326"
 p="461.50 95.45"
 Z="708"
 AS="N"
/><n
 id="22327"
 p="445.76 90.95"
 Z="711"
 Element="8"
 NumHydrogens="0"
 NeedsClean="yes"
 AS="N"
><t
 p="441.87 94.88"
 BoundingBox="441.87 86.42 449.65 94.98"
 LabelJustification="Left"
><s font="3" size="10" color="0" face="1">O</s></t></n><n
 id="22375"
 p="490.71 117.87"
 Z="715"
 Element="79"
 NumHydrogens="0"
 NeedsClean="yes"
 AS="N"
 LabelDisplay="Center"
><t
 p="490.71 121.80"
 BoundingBox="484.05 113.45 497.38 121.90"
 LabelJustification="Center"
 Justification="Center"
 LabelAlignment="Center"
><s font="3" size="10" color="0" face="1">Au</s></t></n><n
 id="22376"
 p="490.71 137.68"
 Z="716"
 Element="17"
 NumHydrogens="0"
 NeedsClean="yes"
 AS="N"
><t
 p="487.10 141.61"
 BoundingBox="487.10 133.15 497.10 141.71"
 LabelJustification="Left"
 LabelAlignment="Left"
><s font="3" size="10" color="0" face="1">Cl</s></t></n><b
 id="22384"
 Z="406"
 B="22156"
 E="22375"
 BS="N"
/><b
 id="22388"
 Z="407"
 B="22323"
 E="22375"
 BS="N"
/><b
 id="22392"
 Z="408"
 B="22154"
 E="22375"
 BS="N"
/><b
 id="22173"
 Z="633"
 B="22156"
 E="22158"
 Order="2"
 BS="N"
 BondCircularOrdering="22178 22384 22189 22174"
/><b
 id="22174"
 Z="634"
 B="22158"
 E="22159"
 BS="N"
/><b
 id="22175"
 Z="635"
 B="22159"
 E="22160"
 Order="2"
 BS="N"
 BondCircularOrdering="22174 0 0 22176"
/><b
 id="22176"
 Z="636"
 B="22160"
 E="22161"
 BS="N"
/><b
 id="22177"
 Z="637"
 B="22161"
 E="22324"
 Order="2"
 BS="N"
 BondCircularOrdering="22176 0 22329 22178"
/><b
 id="22178"
 Z="638"
 B="22324"
 E="22156"
 BS="N"
/><b
 id="22179"
 Z="640"
 B="22154"
 E="22162"
 BS="N"
/><b
 id="22189"
 Z="642"
 B="22158"
 E="22188"
 BS="N"
/><b
 id="22192"
 Z="643"
 B="22188"
 E="22154"
 BS="N"
/><b
 id="22194"
 Z="645"
 B="22188"
 E="22193"
 Order="2"
 BS="N"
/><b
 id="22328"
 Z="707"
 B="22323"
 E="22325"
 BS="N"
/><b
 id="22329"
 Z="709"
 B="22324"
 E="22326"
 BS="N"
/><b
 id="22330"
 Z="710"
 B="22326"
 E="22323"
 BS="N"
/><b
 id="22331"
 Z="712"
 B="22326"
 E="22327"
 Order="2"
 BS="N"
/><b
 id="22377"
 Z="713"
 B="22375"
 E="22376"
 BS="N"
/></fragment><fragment
 id="22202"
 BoundingBox="437.03 320.94 456.65 325.73"
 Z="649"
><n
 id="22201"
 p="437.78 323.33"
 Z="648"
 AS="N"
/><n
 id="22203"
 p="456.26 323.33"
 Z="650"
 AS="N"
/><b
 id="22204"
 Z="651"
 Warning="This isolated bond is probably not intended to have chemical significance."
 B="22201"
 E="22203"
 Display="Wavy"
 BS="N"
 CrossingBonds="22198"
/></fragment><fragment
 id="22205"
 BoundingBox="503.10 304.86 503.15 304.91"
 Z="652"
><n
 id="22206"
 p="503.15 304.91"
 Z="653"
 Warning="This atom is very close to another atom or bond."
 AS="N"
/></fragment><fragment
 id="22207"
 BoundingBox="493.78 303.52 513.40 308.31"
 Z="654"
><n
 id="22208"
 p="494.53 305.92"
 Z="413"
 AS="N"
/><n
 id="22209"
 p="513.01 305.92"
 Z="414"
 AS="N"
/><b
 id="22210"
 Z="412"
 Warning="This isolated bond is probably not intended to have chemical significance."
 B="22208"
 E="22209"
 Display="Wavy"
 BS="N"
 CrossingBonds="22200"
/></fragment><fragment
 id="22211"
 BoundingBox="495.06 205.88 500.06 217.38"
 Z="663"
><n
 id="22212"
 p="499.22 212.28"
 Z="662"
 Warning="An atom in this label has an invalid valence."
 Element="53"
 NumHydrogens="0"
 NeedsClean="yes"
 AS="N"
><t
 p="495.06 215.38"
 BoundingBox="495.06 205.88 500.06 217.38"
 LabelJustification="Left"
 LabelLineHeight="auto"
 LineHeight="auto"
 LabelAlignment="Left"
><s font="3" size="8" color="0" face="65">III</s></t></n></fragment><fragment
 id="22213"
 BoundingBox="448.53 159.99 530.26 270.80"
 Z="664"
><n
 id="22214"
 p="467.58 210.59"
 xyz="467.58 210.59 0.60"
 Z="656"
 AS="N"
/><n
 id="22215"
 p="490.22 189.18"
 Z="658"
 AS="N"
/><n
 id="22216"
 p="490.12 234.47"
 xyz="490.12 234.47 19.43"
 Z="660"
 AS="N"
/><n
 id="22217"
 p="490.22 215.31"
 Z="665"
 Element="79"
 NumHydrogens="0"
 NeedsClean="yes"
 AS="N"
><t
 p="490.22 219.23"
 BoundingBox="483.56 210.89 496.89 219.33"
 LabelJustification="Center"
 Justification="Center"
 LabelAlignment="Center"
><s font="3" size="10" color="0" face="1">Au</s></t></n><n
 id="22218"
 p="513.64 221.65"
 Z="666"
 Element="17"
 NumHydrogens="0"
 NeedsClean="yes"
 AS="N"
><t
 p="510.03 225.58"
 BoundingBox="510.03 217.12 520.03 225.68"
 LabelJustification="Left"
 LabelAlignment="Left"
><s font="3" size="10" color="0" face="1">Cl</s></t></n><n
 id="22219"
 p="505.17 178.32"
 Z="668"
 Element="7"
 NumHydrogens="0"
 NeedsClean="yes"
 AS="N"
><t
 p="501.56 182.24"
 BoundingBox="501.56 173.90 508.78 182.24"
 LabelJustification="Left"
><s font="3" size="10" color="0" face="1">N</s></t></n><n
 id="22220"
 p="499.46 160.74"
 Z="669"
 AS="N"
/><n
 id="22221"
 p="480.98 160.74"
 Z="670"
 AS="N"
/><n
 id="22222"
 p="475.27 178.32"
 Z="671"
 Element="7"
 NumHydrogens="0"
 NeedsClean="yes"
 AS="N"
><t
 p="471.66 182.24"
 BoundingBox="471.66 173.90 478.88 182.24"
 LabelJustification="Left"
 LabelAlignment="Right"
><s font="3" size="10" color="0" face="1">N</s></t></n><n
 id="22223"
 p="522.75 184.03"
 Z="677"
 Warning="An atom in this label has an invalid valence."
 Element="18"
 NumHydrogens="0"
 NeedsClean="yes"
 AS="N"
><t
 p="519.14 187.95"
 BoundingBox="519.14 179.61 530.26 187.95"
 LabelJustification="Left"
 LabelAlignment="Left"
><s font="3" size="10" color="0" face="1">Ar</s></t></n><n
 id="22224"
 p="459.59 199.40"
 xyz="459.59 199.40 -7.85"
 Z="679"
 AS="N"
/><n
 id="22225"
 p="451.72 204.15"
 xyz="451.72 204.15 -21.14"
 Z="680"
 AS="N"
/><n
 id="22226"
 p="451.84 220.10"
 xyz="451.84 220.10 -25.98"
 Z="681"
 AS="N"
/><n
 id="22227"
 p="459.83 231.30"
 xyz="459.83 231.30 -17.53"
 Z="682"
 AS="N"
/><n
 id="22228"
 p="467.69 226.55"
 xyz="467.69 226.55 -4.23"
 Z="683"
 AS="N"
/><n
 id="22229"
 p="480.29 239.74"
 xyz="480.29 239.74 4.69"
 Z="690"
 AS="N"
/><n
 id="22230"
 p="480.44 257.43"
 xyz="480.44 257.43 -0.67"
 Z="692"
 AS="N"
/><n
 id="22231"
 p="490.42 269.84"
 xyz="490.42 269.84 8.70"
 Z="693"
 AS="N"
/><n
 id="22232"
 p="500.24 264.57"
 xyz="500.24 264.57 23.44"
 Z="694"
 AS="N"
/><n
 id="22233"
 p="500.09 246.89"
 xyz="500.09 246.89 28.80"
 Z="695"
 AS="N"
/><n
 id="22234"
 p="457.69 184.03"
 Z="702"
 Warning="An atom in this label has an invalid valence."
 Element="18"
 NumHydrogens="0"
 NeedsClean="yes"
 AS="N"
><t
 p="459.64 187.95"
 BoundingBox="448.53 179.61 459.64 187.95"
 LabelJustification="Right"
 Justification="Right"
 LabelAlignment="Right"
><s font="3" size="10" color="0" face="1">Ar</s></t></n><b
 id="22235"
 Z="655"
 B="22217"
 E="22214"
 Display="WedgedHashBegin"
 BS="N"
/><b
 id="22236"
 Z="657"
 B="22217"
 E="22215"
 BS="N"
/><b
 id="22237"
 Z="659"
 B="22216"
 E="22217"
 BS="N"
/><b
 id="22238"
 Z="667"
 B="22217"
 E="22218"
 Display="WedgeBegin"
 BS="N"
/><b
 id="22239"
 Z="672"
 B="22215"
 E="22219"
 BS="N"
/><b
 id="22240"
 Z="673"
 B="22219"
 E="22220"
 BS="N"
/><b
 id="22241"
 Z="674"
 B="22220"
 E="22221"
 Order="2"
 BS="N"
 BondCircularOrdering="22240 0 0 22242"
/><b
 id="22242"
 Z="675"
 B="22221"
 E="22222"
 BS="N"
/><b
 id="22243"
 Z="676"
 B="22222"
 E="22215"
 BS="N"
/><b
 id="22244"
 Z="678"
 B="22219"
 E="22223"
 BS="N"
/><b
 id="22245"
 Z="684"
 BoldWidth="2.83"
 B="22214"
 E="22224"
 Order="2"
 Display="Bold"
 BS="N"
 BondCircularOrdering="22250 22235 0 22246"
 CrossingBonds="22247"
/><b
 id="22246"
 Z="685"
 BoldWidth="2.83"
 B="22224"
 E="22225"
 Display="Bold"
 BS="N"
/><b
 id="22247"
 Z="686"
 BoldWidth="2.83"
 B="22225"
 E="22226"
 Order="2"
 BS="N"
 BondCircularOrdering="22246 0 0 22248"
 CrossingBonds="22245"
/><b
 id="22248"
 Z="687"
 BoldWidth="2.83"
 B="22226"
 E="22227"
 BS="N"
/><b
 id="22249"
 Z="688"
 BoldWidth="2.83"
 B="22227"
 E="22228"
 Order="2"
 BS="N"
 BondCircularOrdering="22248 0 22251 22250"
/><b
 id="22250"
 Z="689"
 BoldWidth="2.83"
 B="22228"
 E="22214"
 Display="Bold"
 BS="N"
/><b
 id="22251"
 Z="691"
 B="22228"
 E="22229"
 BS="N"
/><b
 id="22252"
 Z="696"
 B="22229"
 E="22230"
 Order="2"
 BS="N"
 BondCircularOrdering="22257 22251 0 22253"
 CrossingBonds="22256"
/><b
 id="22253"
 Z="697"
 B="22230"
 E="22231"
 BS="N"
/><b
 id="22254"
 Z="698"
 B="22231"
 E="22232"
 Order="2"
 BS="N"
 BondCircularOrdering="22253 0 0 22255"
/><b
 id="22255"
 Z="699"
 B="22232"
 E="22233"
 Display="Bold"
 BS="N"
/><b
 id="22256"
 Z="700"
 B="22233"
 E="22216"
 Order="2"
 Display="Bold"
 BS="N"
 BondCircularOrdering="22255 0 22257 22237"
 CrossingBonds="22252"
/><b
 id="22257"
 Z="701"
 B="22216"
 E="22229"
 Display="Bold"
 BS="N"
/><b
 id="22258"
 Z="703"
 B="22222"
 E="22234"
 BS="N"
/><curve
 id="22459"
 Z="719"
 ArrowheadType="Solid"
 CurvePoints="482.30 179.60 482.30 179.60 482.30 179.60 489.20 186.20 498.20 180.20 507.20 174.20"
/></fragment><fragment
 id="22378"
 BoundingBox="495.45 109.02 500.45 120.52"
 Z="718"
><n
 id="22379"
 p="499.61 115.42"
 Z="717"
 Warning="An atom in this label has an invalid valence."
 Element="53"
 NumHydrogens="0"
 NeedsClean="yes"
 AS="N"
><t
 p="495.45 118.52"
 BoundingBox="495.45 109.02 500.45 120.52"
 LabelJustification="Left"
 LabelLineHeight="auto"
 LineHeight="auto"
 LabelAlignment="Left"
><s font="3" size="8" color="0" face="65">III</s></t></n></fragment><t
 id="21467"
 p="291.44 140.67"
 BoundingBox="291.44 131.42 303.66 143.17"
 Z="473"
 Warning="Chemical Interpretation is not possible for this label"
 LineHeight="auto"
><s font="3" size="10" color="0" face="1">(1)</s></t><t
 id="21468"
 p="291.44 247.04"
 BoundingBox="291.44 237.79 303.66 249.54"
 Z="474"
 Warning="Chemical Interpretation is not possible for this label"
 LineHeight="auto"
><s font="3" size="10" color="0" face="1">(3)</s></t><t
 id="21469"
 p="461.11 140.67"
 BoundingBox="461.11 131.42 473.33 143.17"
 Z="475"
 Warning="Chemical Interpretation is not possible for this label"
 LineHeight="auto"
><s font="3" size="10" color="0" face="1">(2)</s></t><t
 id="21470"
 p="461.11 252.67"
 BoundingBox="461.11 243.42 473.33 255.17"
 Z="476"
 Warning="Chemical Interpretation is not possible for this label"
 LineHeight="auto"
><s font="3" size="10" color="0" face="1">(4)</s></t><t
 id="21471"
 p="262.23 324"
 BoundingBox="262.23 314.75 280.01 326.50"
 Z="477"
 Warning="Chemical Interpretation is not possible for this label"
 LineHeight="auto"
><s font="3" size="10" color="0" face="1">(5a)</s></t><t
 id="21486"
 p="357.23 324"
 BoundingBox="357.23 314.75 375.56 326.50"
 Z="494"
 Warning="Chemical Interpretation is not possible for this label"
 LineHeight="auto"
><s font="3" size="10" color="0" face="1">(5b)</s></t><t
 id="21490"
 p="269.69 414.92"
 BoundingBox="269.69 405.67 281.91 417.42"
 Z="495"
 Warning="Chemical Interpretation is not possible for this label"
 LineHeight="auto"
><s font="3" size="10" color="0" face="1">(6)</s></t><t
 id="21491"
 p="355.32 414.92"
 BoundingBox="355.32 405.67 367.54 417.42"
 Z="496"
 Warning="Chemical Interpretation is not possible for this label"
 LineHeight="auto"
><s font="3" size="10" color="0" face="1">(7)</s></t><t
 id="21523"
 p="466.86 337.38"
 BoundingBox="466.86 328.13 472.70 339.88"
 Z="511"
 Warning="Chemical Interpretation is not possible for this label"
 LineHeight="auto"
><s font="3" size="10" color="0" face="1">=</s></t><t
 id="21559"
 p="486.03 394.42"
 BoundingBox="486.03 385.17 491.59 396.92"
 Z="527"
 Warning="Chemical Interpretation is not possible for this label"
 LineHeight="auto"
><s font="3" size="10" color="0" face="1">y</s></t><t
 id="21560"
 p="520.61 420.08"
 BoundingBox="520.61 410.83 526.17 422.58"
 Z="528"
 Warning="Chemical Interpretation is not possible for this label"
 LineHeight="auto"
><s font="3" size="10" color="0" face="1">x</s></t><t
 id="21562"
 p="520.61 394.92"
 BoundingBox="520.61 385.67 525.61 397.42"
 Z="529"
 Warning="Chemical Interpretation is not possible for this label"
 LineHeight="auto"
><s font="3" size="10" color="0" face="1">z</s></t><graphic
 id="21081"
 BoundingBox="384.34 158.85 384.34 248.37"
 Z="415"
 GraphicType="Bracket"
 BracketType="Square"
 LipSize="60"
/><graphic
 id="21082"
 BoundingBox="256.14 248.37 256.14 158.85"
 Z="416"
 GraphicType="Bracket"
 BracketType="Square"
 LipSize="60"
/><graphic
 id="21083"
 BoundingBox="397.83 153.35 397.83 160.85"
 Z="417"
 Warning="Chemical symbol is not associated with an atom."
 GraphicType="Symbol"
 SymbolType="CirclePlus"
/><graphic
 id="21084"
 BoundingBox="388.08 153.35 388.08 160.85"
 Z="418"
 Warning="Chemical symbol is not associated with an atom."
 GraphicType="Symbol"
 SymbolType="CirclePlus"
/><graphic
 id="21086"
 BoundingBox="300.52 391.22 292.35 391.22"
 Z="422"
 color="12"
 GraphicType="Oval"
 OvalType="Circle Shaded"
 Center3D="292.35 391.22 0"
 MajorAxisEnd3D="300.52 391.22 0"
 MinorAxisEnd3D="292.35 399.39 0"
/><graphic
 id="21087"
 BoundingBox="293.63 305.11 287.85 299.33"
 Z="441"
 color="12"
 GraphicType="Oval"
 OvalType="Circle Shaded"
 Center3D="287.85 299.33 0"
 MajorAxisEnd3D="293.63 305.11 0"
 MinorAxisEnd3D="282.08 305.11 0"
/><graphic
 id="21088"
 BoundingBox="321.23 275.09 321.23 323.08"
 Z="450"
 GraphicType="Bracket"
 BracketType="Square"
 LipSize="60"
/><graphic
 id="21089"
 BoundingBox="252.95 323.08 252.95 275.09"
 Z="451"
 GraphicType="Bracket"
 BracketType="Square"
 LipSize="60"
/><graphic
 id="21092"
 BoundingBox="386.94 391.62 378.77 391.62"
 Z="455"
 color="12"
 GraphicType="Oval"
 OvalType="Circle Shaded"
 Center3D="378.77 391.62 0"
 MajorAxisEnd3D="386.94 391.62 0"
 MinorAxisEnd3D="378.77 399.79 0"
/><graphic
 id="21487"
 BoundingBox="388.63 305.11 382.85 299.33"
 Z="482"
 color="12"
 GraphicType="Oval"
 OvalType="Circle Shaded"
 Center3D="382.85 299.33 0"
 MajorAxisEnd3D="388.63 305.11 0"
 MinorAxisEnd3D="377.08 305.11 0"
/><graphic
 id="21488"
 BoundingBox="417.23 275.09 417.23 323.08"
 Z="491"
 GraphicType="Bracket"
 BracketType="Square"
 LipSize="60"
/><graphic
 id="21489"
 BoundingBox="347.57 323.08 347.57 275.09"
 Z="492"
 GraphicType="Bracket"
 BracketType="Square"
 LipSize="60"
/><graphic
 id="21485"
 BoundingBox="422.61 270.84 422.61 278.34"
 Z="493"
 Warning="Chemical symbol is not associated with an atom."
 GraphicType="Symbol"
 SymbolType="CircleMinus"
/><graphic
 id="22467"
 SupersededBy="22475"
 BoundingBox="492.78 390.58 492.78 418.17"
 Z="524"
 GraphicType="Line"
 ArrowType="FullHead"
 HeadSize="1000"
/><graphic
 id="22468"
 SupersededBy="22476"
 BoundingBox="519.61 417.42 492.03 417.42"
 Z="525"
 GraphicType="Line"
 ArrowType="FullHead"
 HeadSize="1000"
/><graphic
 id="22469"
 SupersededBy="22477"
 BoundingBox="518.84 391.83 493.43 417.24"
 Z="526"
 LineType="Dashed"
 GraphicType="Line"
 ArrowType="FullHead"
 HeadSize="1000"
/><graphic
 id="22018"
 BoundingBox="328.30 115.03 320.13 115.03"
 Z="534"
 color="12"
 GraphicType="Oval"
 OvalType="Circle Shaded"
 Center3D="320.13 115.03 0"
 MajorAxisEnd3D="328.30 115.03 0"
 MinorAxisEnd3D="320.13 123.20 0"
/><graphic
 id="22125"
 BoundingBox="328.30 221.74 320.13 221.74"
 Z="582"
 color="12"
 GraphicType="Oval"
 OvalType="Circle Shaded"
 Center3D="320.13 221.74 0"
 MajorAxisEnd3D="328.30 221.74 0"
 MinorAxisEnd3D="320.13 229.91 0"
/><graphic
 id="22260"
 BoundingBox="498.34 214.79 490.17 214.79"
 Z="661"
 color="12"
 GraphicType="Oval"
 OvalType="Circle Shaded"
 Center3D="490.17 214.79 0"
 MajorAxisEnd3D="498.34 214.79 0"
 MinorAxisEnd3D="490.17 222.96 0"
/><graphic
 id="22380"
 BoundingBox="498.73 117.92 490.56 117.92"
 Z="714"
 color="12"
 GraphicType="Oval"
 OvalType="Circle Shaded"
 Center3D="490.56 117.92 0"
 MajorAxisEnd3D="498.73 117.92 0"
 MinorAxisEnd3D="490.56 126.09 0"
/><scheme
 id="22478"
><step
 id="22479"
 ReactionStepArrows="22468"
/></scheme><scheme
 id="22480"
><step
 id="22481"
 ReactionStepReactants="21009"
 ReactionStepProducts="21524"
 ReactionStepArrows="22469"
 ReactionStepObjectsBelowArrow="21560"
/></scheme><scheme
 id="22482"
><step
 id="22483"
 ReactionStepProducts="21524"
 ReactionStepArrows="22467"
 ReactionStepObjectsAboveArrow="21559"
 ReactionStepObjectsBelowArrow="21562"
/></scheme><bracketedgroup
 id="22484"
 BracketedObjectIDs="20897 20899 20900 20901 20902 20903"
><bracketattachment
 id="22485"
 GraphicID="21088"
/><bracketattachment
 id="22486"
 GraphicID="21089"
/></bracketedgroup><bracketedgroup
 id="22487"
 BracketedObjectIDs="21473 21475 21476 21477 21478 21479"
><bracketattachment
 id="22488"
 GraphicID="21488"
/><bracketattachment
 id="22489"
 GraphicID="21489"
/></bracketedgroup><bracketedgroup
 id="22490"
 BracketedObjectIDs="22079 22080 22081 22082 22083 22084 22086 22087 22088 22089 22090 22091 22092 22093 22094 22095 22096 22097 22098 22124"
><bracketattachment
 id="22491"
 GraphicID="21081"
/><bracketattachment
 id="22492"
 GraphicID="21082"
/></bracketedgroup><arrow
 id="22475"
 BoundingBox="488.28 390.58 495.78 418.17"
 Z="524"
 FillType="None"
 ArrowheadHead="Full"
 ArrowheadType="Solid"
 HeadSize="451"
 ArrowheadCenterSize="395"
 ArrowheadWidth="200"
 Head3D="492.78 390.58 0"
 Tail3D="492.78 418.17 0"
 Center3D="718.99 584.04 0"
 MajorAxisEnd3D="746.57 584.04 0"
 MinorAxisEnd3D="718.99 611.62 0"
/><arrow
 id="22476"
 BoundingBox="492.03 412.92 519.61 420.42"
 Z="525"
 FillType="None"
 ArrowheadHead="Full"
 ArrowheadType="Solid"
 HeadSize="451"
 ArrowheadCenterSize="395"
 ArrowheadWidth="200"
 Head3D="519.61 417.42 0"
 Tail3D="492.03 417.42 0"
 Center3D="326.15 643.62 0"
 MajorAxisEnd3D="326.15 671.21 0"
 MinorAxisEnd3D="298.57 643.62 0"
/><arrow
 id="22477"
 BoundingBox="492.90 391.30 519.37 417.77"
 Z="526"
 LineType="Dashed"
 FillType="None"
 ArrowheadHead="Full"
 ArrowheadType="Solid"
 HeadSize="451"
 ArrowheadCenterSize="395"
 ArrowheadWidth="200"
 Head3D="518.84 391.83 0"
 Tail3D="493.43 417.24 0"
 Center3D="549.02 778.49 0"
 MajorAxisEnd3D="574.43 803.90 0"
 MinorAxisEnd3D="523.60 803.90 0"
/><annotation
 Keyword="GUID"
 Content="ecf6b9d3-dc0b-4dfc-a2d0-66d7e4f46543"
/></page></CDXML>
